# Supplementary material for: Imbalanced Inflammatory Responses in Preterm and Term Cord Blood Monocytes and Expansion of the CD14+CD16+ Subset upon Toll-like Receptor Stimulation
Source: Int J Mol Sci. 2023 Mar 3;24(5):4919. doi: 10.3390/ijms24054919 (PMC10002861; doi:10.3390/ijms24054919)
Supplement: Supplementary file 1 [file ijms-24-04919-s001.zip]

Archive with 1 entries (1 files):
- ijms-2193894-supplementary.pdf
